# Supplementary material for: Biochemical Behavior, Influence on Cell DNA Condition, and Microbiological Properties of Wool and Wool–Copper Materials
Source: Materials (Basel). 2024 Jun 12;17(12):2878. doi: 10.3390/ma17122878 (PMC11204859; doi:10.3390/ma17122878)
Supplement: Supplementary file 1 [file materials-17-02878-s001.zip]

Archive with 1 entries (1 files):
- materials-2978640-supplementary.pdf
